# Supplementary material for: Multiple downy mildew effectors target the stress‐related NAC transcription factor LsNAC069 in lettuce
Source: Plant J. 2019 Jul 4;99(6):1098–115. doi: 10.1111/tpj.14383 (PMC9545932; doi:10.1111/tpj.14383)
Supplement: Supplementary file 17 — Table S2. Overview of lettuce NAM domain containing genes. [file TPJ-99-1098-s013.xlsx]

## Sheet: Table
Supplemental Table 2: Lettuce NAC transcription factors extracted from the lettuce genome resource ( lgr.genomecenter.ucdavis.edu/)
		Genome position				NAM domain
Gene symbol	Gene model name	Linkage group	Start	End	Protein length	Start	End	E-value
LsNAC001	Lsat_1_v5_gn_1_10240.1	1	12227757	12230461	309	9	136	4.2e-28
LsNAC002	Lsat_1_v5_gn_1_14220.1	1	15786722	15787976	353	19	143	9.5e-28
LsNAC003	Lsat_1_v5_gn_1_18141.1	1	21746417	21747420	279	13	116	5.5e-08
LsNAC004	Lsat_1_v5_gn_1_24600.1	1	29136204	29139463	374	9	136	7.1e-28
LsNAC005	Lsat_1_v5_gn_1_28440.1	1	32676601	32678665	263	4	126	1.1e-10
LsNAC006	Lsat_1_v5_gn_1_32381.1	1	34666420	34667623	259	31	162	8.8e-24
LsNAC007	Lsat_1_v5_gn_1_58960.1	1	70566384	70571924	332	16	143	2.6e-29
LsNAC008	Lsat_1_v5_gn_1_103201.1	1	145597821	145598768	243	4	132	1.4e-05
LsNAC009	Lsat_1_v5_gn_2_20040.1	2	44143440	44145457	231	7	135	1.9e-30
LsNAC010	Lsat_1_v5_gn_2_59341.1	2	126887182	126888710	189	4	134	2.6e-22
LsNAC011	Lsat_1_v5_gn_2_71740.1	2	145468699	145473294	646	7	133	1.7e-29
LsNAC012	Lsat_1_v5_gn_2_78720.1	2	150703694	150705830	358	12	139	6.4e-28
LsNAC013	Lsat_1_v5_gn_2_83520.1	2	160245039	160247124	304	6	130	1.4e-28
LsNAC014	Lsat_1_v5_gn_2_89180.1	2	167230906	167232854	354	6	132	1.4e-25
LsNAC015	Lsat_1_v5_gn_2_91301.1	2	170133486	170135795	378	56	196	3.4e-13
LsNAC016	Lsat_1_v5_gn_2_103401.1	2	180824269	180825975	581	34	160	3.2e-28
LsNAC017	Lsat_1_v5_gn_2_103381.1	2	180865873	180868404	419	19	145	2.4e-27
LsNAC018	Lsat_1_v5_gn_2_128940.1	2	208403411	208404763	346	8	135	1.4e-28
LsNAC019	Lsat_1_v5_gn_3_14701.1	3	18927812	18929268	379	19	146	4.4e-26
LsNAC020	Lsat_1_v5_gn_3_24581.1	3	33861259	33863722	341	13	139	4.6e-28
LsNAC021	Lsat_1_v5_gn_3_31741.1	3	41645489	41646340	223	15	138	3e-25
LsNAC022	Lsat_1_v5_gn_3_57981.1	3	77434182	77437780	428	59	197	3.4e-12
LsNAC023	Lsat_1_v5_gn_3_67400.1	3	88629595	88632365	616	7	133	6.7e-30
LsNAC024	Lsat_1_v5_gn_3_73920.1	3	100071231	100073922	370	8	135	1e-28
LsNAC025	Lsat_1_v5_gn_3_99141.1	3	158082895	158084338	300	17	141	2.6e-28
LsNAC026	Lsat_1_v5_gn_3_101901.1	3	164242582	164243654	285	9	132	2.9e-27
LsNAC027	Lsat_1_v5_gn_3_111800.1	3	187662822	187665497	470	67	213	1.6e-25
LsNAC028	Lsat_1_v5_gn_4_1821.1	4	1565681	1566619	248	15	140	4.8e-27
LsNAC029	Lsat_1_v5_gn_4_9861.1	4	14770157	14771784	344	18	144	3.6e-25
LsNAC030	Lsat_1_v5_gn_4_66101.1	4	101545430	101547273	286	58	197	2.6e-15
LsNAC031	Lsat_1_v5_gn_4_71141.1	4	110153206	110154897	340	11	138	3.3e-25
LsNAC032	Lsat_1_v5_gn_4_86540.1	4	137865442	137866005	163	7	138	4.1e-06
LsNAC033	Lsat_1_v5_gn_4_109600.1	4	189520982	189522167	339	17	141	2.7e-28
LsNAC034	Lsat_1_v5_gn_4_122120.1	4	216689480	216691072	343	14	119	1e-09
LsNAC035	Lsat_1_v5_gn_4_128500.1	4	240707777	240708961	298	8	133	2.9e-18
LsNAC036	Lsat_1_v5_gn_0_37660.1	4	240740779	240742610	508	8	133	8.5e-18
LsNAC037	Lsat_1_v5_gn_4_128561.1	4	240806284	240808154	521	20	145	1.8e-17
LsNAC038	Lsat_1_v5_gn_4_131860.1	4	252280221	252281522	366	9	136	6.5e-28
LsNAC039	Lsat_1_v5_gn_4_169300.1	4	342539544	342540683	318	14	138	1.3e-29
LsNAC040	Lsat_1_v5_gn_4_176860.1	4	366815870	366817283	287	9	132	2e-27
LsNAC041	Lsat_1_v5_gn_5_981.1	5	1700069	1701817	299	7	135	6.7e-25
LsNAC042	Lsat_1_v5_gn_5_7401.1	5	13223290	13224519	338	16	142	1.4e-28
LsNAC043	Lsat_1_v5_gn_5_10860.1	5	20847110	20848268	282	30	166	4.4e-23
LsNAC044	Lsat_1_v5_gn_5_20601.1	5	42767877	42769155	353	18	142	1.5e-27
LsNAC045	Lsat_1_v5_gn_5_106180.1	5	226143436	226144570	200	10	128	3.7e-21
LsNAC046	Lsat_1_v5_gn_5_127660.1	5	254383630	254384913	352	17	143	1.4e-28
LsNAC047	Lsat_1_v5_gn_5_146440.1	5	275861073	275867973	462	41	182	2.8e-16
LsNAC048	Lsat_1_v5_gn_5_165541.1	5	304866764	304867860	247	5	140	4.3e-23
LsNAC049	Lsat_1_v5_gn_5_165561.1	5	304892484	304893491	192	9	142	8.2e-23
LsNAC050	Lsat_1_v5_gn_5_183661.1	5	327709492	327711357	290	11	137	4.2e-28
LsNAC051	Lsat_1_v5_gn_6_2320.1	6	6160420	6161994	331	8	135	4.9e-29
LsNAC052	Lsat_1_v5_gn_6_11620.1	6	15544807	15546568	403	19	146	2.5e-27
LsNAC053	Lsat_1_v5_gn_6_9421.1	6	16161397	16163770	352	7	133	4.1e-25
LsNAC054	Lsat_1_v5_gn_6_30441.1	6	40387758	40388827	300	15	141	1.9e-26
LsNAC055	Lsat_1_v5_gn_6_38101.1	6	51855065	51856829	398	19	148	1.7e-29
LsNAC056	Lsat_1_v5_gn_6_38501.1	6	52435582	52436572	258	62	193	1.1e-20
LsNAC057	Lsat_1_v5_gn_6_46681.1	6	63353107	63354860	295	10	136	7.8e-23
LsNAC058	Lsat_1_v5_gn_6_56480.1	6	76365689	76366842	315	22	155	1.1e-26
LsNAC059	Lsat_1_v5_gn_6_56440.1	6	76491582	76492676	297	22	155	3.8e-27
LsNAC060	Lsat_1_v5_gn_6_56420.1	6	76505858	76507021	315	22	155	1.1e-27
LsNAC061	Lsat_1_v5_gn_6_64840.1	6	96651570	96653422	297	7	133	3.5e-28
LsNAC062	Lsat_1_v5_gn_6_80600.1	6	133559537	133561131	370	12	141	5.9e-28
LsNAC063	Lsat_1_v5_gn_6_80780.1	6	133849495	133851678	495	5	135	2e-28
LsNAC064	Lsat_1_v5_gn_6_81580.1	6	135108603	135110031	416	19	146	8.1e-27
LsNAC065	Lsat_1_v5_gn_6_87981.1	6	145367395	145369561	325	7	135	1.3e-28
LsNAC066	Lsat_1_v5_gn_6_90240.1	6	150446902	150449053	354	8	135	6.6e-29
LsNAC067	Lsat_1_v5_gn_6_100121.1	6	164708939	164712652	373	23	149	1.8e-25
LsNAC068	Lsat_1_v5_gn_6_99940.1	6	164831438	164835152	373	23	149	2.8e-25
LsNAC069	Lsat_1_v5_gn_6_99960.1	6	165606225	165608625	497	25	151	4.5e-27
LsNAC070	Lsat_1_v5_gn_7_19701.1	7	25325183	25326707	399	12	138	6.3e-16
LsNAC071	Lsat_1_v5_gn_7_19440.1	7	26316056	26317812	327	16	142	6.3e-28
LsNAC072	Lsat_1_v5_gn_7_18921.1	7	26771462	26773467	554	27	151	1.2e-16
LsNAC073	Lsat_1_v5_gn_7_18860.1	7	26809288	26811293	554	27	151	1.2e-16
LsNAC074	Lsat_1_v5_gn_7_22221.1	7	30031303	30035598	297	58	197	1.3e-15
LsNAC075	Lsat_1_v5_gn_7_30761.1	7	42728749	42730060	276	7	95	1.2e-12
LsNAC076	Lsat_1_v5_gn_7_30741.1	7	42749401	42750757	291	7	95	1.3e-12
LsNAC077	Lsat_1_v5_gn_7_29640.1	7	42968513	42969996	262	7	132	4.7e-22
LsNAC078	Lsat_1_v5_gn_7_38860.1	7	54102720	54111327	422	41	183	2.6e-16
LsNAC079	Lsat_1_v5_gn_7_68761.1	7	104905439	104907951	424	29	154	1.7e-24
LsNAC080	Lsat_1_v5_gn_7_80581.1	7	132916534	132917644	189	10	128	7.8e-24
LsNAC081	Lsat_1_v5_gn_7_104460.1	7	175389708	175391178	349	16	142	1.4e-28
LsNAC082	Lsat_1_v5_gn_7_105640.1	7	178654542	178655750	339	15	139	6.2e-26
LsNAC083	Lsat_1_v5_gn_7_105761.1	7	179013105	179014349	350	16	142	6.6e-28
LsNAC084	Lsat_1_v5_gn_7_112441.1	7	188738853	188740123	305	26	153	6e-25
LsNAC085	Lsat_1_v5_gn_8_3961.1	8	5248060	5250116	596	8	136	2.3e-24
LsNAC086	Lsat_1_v5_gn_8_17420.1	8	27090627	27092616	391	27	153	3.5e-28
LsNAC087	Lsat_1_v5_gn_8_17440.1	8	27095473	27097461	499	15	141	3.7e-28
LsNAC088	Lsat_1_v5_gn_8_50780.1	8	70509598	70510605	279	11	135	5.2e-26
LsNAC089	Lsat_1_v5_gn_8_51721.1	8	72925339	72927123	405	2	128	1.4e-25
LsNAC090	Lsat_1_v5_gn_9_10341.1	9	12510052	12513020	300	11	137	1.6e-27
LsNAC091	Lsat_1_v5_gn_9_42720.1	9	46238296	46245937	617	24	150	3.1e-26
LsNAC092	Lsat_1_v5_gn_0_9760.1	9	55317702	55319739	506	10	138	1.6e-25
LsNAC093	Lsat_1_v5_gn_9_48560.1	9	57064130	57067246	383	30	157	1.3e-26
LsNAC094	Lsat_1_v5_gn_9_52241.1	9	59095500	59096870	374	8	135	1e-28
LsNAC095	Lsat_1_v5_gn_9_71421.1	9	93944388	93947127	373	24	150	1.3e-28
LsNAC096	Lsat_1_v5_gn_9_79840.1	9	113783762	113785562	91	11	89	2.1e-10
LsNAC097	Lsat_1_v5_gn_9_82461.1	9	126472364	126474183	376	33	158	8.9e-25
LsNAC098	Lsat_1_v5_gn_9_95120.1	9	149888638	149889438	242	2	76	1.1e-14
LsNAC099	Lsat_1_v5_gn_9_96041.1	9	151834170	151835700	366	16	142	2.6e-28
